# Supplementary material for: Knowledge, attitudes and practices toward risk of basic nosocomial infection control among pediatric healthcare workers: a cross-sectional study in Nanjing, China
Source: Front Public Health. 2025 Jul 23;13:1599686. doi: 10.3389/fpubh.2025.1599686 (PMC12325177; doi:10.3389/fpubh.2025.1599686)
Supplement: Supplementary file 1 [file Data_Sheet_1.xlsx]

## Sheet: Basic Information 
2023 Comprehensive Risk Assessment and Consultation Questionnaire for Hospital-Acquired Infections
Attention: All Clinical and Medical Technology Departments,
In accordance with the requirements of the grade hospital review and our hospital's system, each department and section is required to organize and conduct infection control risk assessments at least annually. Based on the results of these assessments, departments and sections must determine their annual work priorities. We now invite you to participate in the 2023 infection control risk assessme…
Infection Management Office November 28, 2023
First, please ensure that the following information is completed. Note that the fields highlighted in blue are mandatory
1. Name		(Please complete the blue cell on the left.)
2. Gender		(Please complete the blue cell on the left.)
3. Age		(Please complete the blue cell on the left.)
4. Occupation		(Please complete the blue cell on the left.)
5. Professional Title		(Please complete the blue cell on the left.)
6. Highest academic degree		(Please click on the blue cell located on the left and select the desired option from the drop-down menu.)
7. Graduate Supervisor		(Please click on the blue cell located on the left and select the desired option from the drop-down menu.)
8. Area of expertise		Please click on the blue cell to the left and select an option from the drop-down menu. If you choose "Others," please specify the relevant field of work in the designated space provided:
9. Years of Professional Experience		(Please complete the blue cell on the left.)
10. Department		(Please complete the blue cell on the left.)
11.Four key dimensions—practical experience, theoretical analysis, peer understanding, and personal feelings—are likely to shape your judgment regarding this research question. The impact of each dimension on your judgment can be categorized into three levels: significant, moderate, and minimal. Based on your evaluation and familiarity with the inquiry's content, please assess the degree of influ…
Criterion for Evaluation	Level of impact
	Large =3 points, medium =2 points, small =1 point
11.1 Practical experience		(Please click on the blue cell located on the left and select the desired option from the drop-down menu.)
11.2 Theoretical analysis
11.3 Peer understanding
11.4 Intuitive judgment
12. Please indicate your level of familiarity with the survey content using the following scale: Very familiar = 5 points Moderately familiar = 4 points Somewhat familiar = 3 points Not very familiar = 2 points Not familiar at all = 1 point

## Sheet: Table 1
Table 1 [Instructions for Completing the Form] Please assess and rate the content of each module in Table 1. If you believe that the description of any entry is inaccurate or should be removed, please provide your revision suggestions in the "Revision Suggestions" column. If you identify additional items that have not been considered, please include them in the "Add Items" column. For all modifie…
Table 1: Risk Assessment Form for Basic Nosocomial Infection Control in 2023 (Department-Level)
Content of the assessment (Standard precautions are two-way protection for both doctors and patients)		Expert opinion (required, click directly on the cell drop-down box to select the score or directly fill in the score)				Modification opinion (if no blank items are available)
		Importance evaluation	Likelihood of infection risk (O)	Severity of infection risk after it has occurred (S)	Ability to respond after an infection event has occurred (D)
		High=3 Medium=2 Low=1	Large=5 Relatively Large=4 Average=3 Slight=2 None=1	Serious=5 Relatively Serious=4 Fair=3 Mild=2 None=1	Very good=1 Good=2 Fair=3 Bad=4 Nothing=5
Standard precautions	1.1 Exposure to a patient with a clear or suspected route of transmission
	1.2 Exposed to patients with weakened immune function
	1.3 Exposure to noncommunicable infectious diseases
	1.4 Exposure to noncommunicable diseases
	1.5 Exposure to patients with intact skin and without performing any invasive procedures
	1.6 Perform operations in which blood, body fluids, aerosols, etc. may be splashes
	1.7 Perform catheter placement, puncture, surgery and other operations that require maximum sterile barrier
	1.8 Do not contact the patient, but contact the patient's body fluids, blood, secretions and contaminated articles
	1.9 Do not touch the patient, only touch the cleaning items that the patient needs to use
	1.10 Do not touch the patient, only be responsible for dispensing the sterile liquid
	1.11 Contact with toxic or harmful substances or infectious pathogens (refers to the staff of medical institutions who are exposed to toxic or harmful substances such as cytotoxic drugs, dangerous chemicals, volatile anesthetics or infectious pathogens during their work of diagnosis and care, laboratory examination (including laboratory), disinfection, transportation, etc.)
	1.12 Medical staff with infectious diseases engaged in medical activities
	1.13 Medical staff with broken skin on their hands perform medical activities
Increase Items
Clean, disinfect and sterilize	2.1 Areas where infected or colonized patients live and areas where protective isolation measures are taken for highly susceptible patients (e.g., infectious diseases department, transplant ward, burn ward, premature infant room, etc.)
	2.2 Areas where non-infected patients live (such as general inpatient wards, outpatient departments, etc.)
	2.3 Areas where no patients live or where patients only stay for a short time (such as medical imaging department, ECG room, pharmacy, etc.)
	2.4 Areas where the patient's body fluids, blood, excreta and secretions have contamination or potential contamination of the environmental surface
	2.5 Items that enter sterile tissues, organs, vascular system, or have sterile body fluids flowing through them, or items that contact damaged skin and mucous membranes (such as surgical instruments, puncture needles, heart catheters, implants, etc.)
	2.6 Contact with intact mucous membrane without entering sterile tissues, organs and blood flow of human body, and do not contact with damaged skin and damaged mucous membrane (such as gastrointestinal endoscopy, laryngoscope, anal surface, oral surface, ventilator tube, anesthesia machine tube, etc.)
	2.7 Items that are in contact with intact skin but not with mucous membranes (such as stethoscope, sphygmomanometer cuff, etc.)
	2.8 Medical fabrics with potential biological contamination risk after use by patients
	2.9 Medical fabrics used in premature infants' room, operating room, transplant warehouse, etc
	2.10 Tools for cleaning and disinfection
Increase Items
Isolation	3.1 Patients with airborne diseases (such as tuberculosis, chickenpox, etc.)
	3.2 Patients with diseases transmitted by droplets (such as whooping cough, influenza, mumps, epidemic cerebrospinal meningitis, etc.)
	3.3 Patients with contact-transmitted diseases (such as intestinal infection, multi-drug resistant bacteria infection, skin infection, etc.)
	3.4 Patients with infectious diseases without a clear route of transmission (such as sepsis, purulent meningitis, etc.)
	3.5 Patients with non-infectious diseases
	3.6 Patients requiring protective isolation (e.g., patients with extensive burns, bone marrow transplants, etc.)
	3.7 Other patients, medical staff, caregivers, visitors and other medical observation groups who were in close contact with infected patients
Increase Items
Sterile operation	4.1 Arteriovenous catheterization, infusion, and catheter maintenance
	4.2 Blood purification treatment
	4.3 Operation and treatment of puncture and biopsy of important tissues and organs (lumbar puncture, pericardiocentesis, liver puncture, etc.)
	4.4 Various non-intravascular puncture, injection and other operations and treatments (acupuncture, intramuscular injection, intradermal injection, subcutaneous injection, etc.)
	4.5 Placement and maintenance of various non-intravascular catheters into sterile tissues or organs (peritoneal dialysis tubes, external ventricular drainage tubes, etc.)
	4.6 Placement and maintenance of various non-intravascular catheters into non-sterile tissues or organs (nasogastric tubes, endotracheal tubes, etc.)
	4.7 All kinds of surgical procedures
	4.8 Debridement, suture, dressing change, suture removal and other operations and treatments
	4.9 Sterile liquid configuration
	4.10 Non-sterile liquid configuration
Increase Items

## Sheet: Table 2 Instruction
Table 2 [Instructions to Fill in the Form] Please judge the importance of the four risk events of "standard prevention, cleaning, disinfection and sterilization, isolation and aseptic operation", the possibility of infection risk, the severity of infection risk and the response ability after infection event of each department, and score in the corresponding column; If you think that the descripti…

## Sheet: Table 2.1
Table 2.1 Risk Assessment Form for Department “Standard Prevention”
Risks Incidents	Department	Expert opinion (required, click directly on the cell drop-down box to select the score or fill in the score directly)				Modification opinion (if no blank items are available)
		Importance evaluation	Likelihood of infection risk (O)	Severity of infection risk after it has occurred (S)	Ability to respond after an infection event has occurred (D)
		High=3 Medium=2 Low=1	Large=5 Relatively Large=4 Average=3 Slight=2 None=1	Serious=5 Relatively Serious=4 Fair=3 Mild=2 None=1	Very good=1 Good=2 Fair=3 Bad=4 Nothing=5
Standard precautions	1.1 Critical Care Medicine
	1.2 Emergency Medicine
	1.3 Respiratory Medicine and outpatient Department
	1.4 Gastroenterology and outpatient department
	1.5 Neurology and outpatient department
	1.6 Cardiovascular medicine and outpatient department
	1.7 Hematology Department and outpatient clinic
	1.8 Transplant Ward
	1.9 Nephrology and outpatient Department
	1.10 Endocrinology Department and outpatient clinic
	1.11 Rheumatology and Immunology Department and outpatient department
	1.12 Geriatrics Department and outpatient department
	1.13 Department of Infectious Diseases and outpatient clinics
	1.14 General surgery and outpatient clinics
	1.15 Neurosurgery and outpatient
	1.16 Orthopaedics and outpatient clinics
	1.17 Urology and outpatient
	1.18 Cardiothoracic surgery and outpatient
	1.19 Department of Burns and outpatient
	1.20 Plastic surgery and outpatient department
	1.21 Methyl breast surgery and outpatient clinic
	1.22 Obstetrics and Gynecology and outpatient clinics
	1.23 Women's Health Section
	1.24 Pediatrics and outpatient clinics
	1.25 Neonatology department and outpatient clinic
	1.26 Department of Child Health Care
	1.27 Ophthalmology and outpatient Department
	1.28 Dermatology and outpatient clinics
	1.29 Otolaryngology and outpatient clinics
	1.30 Stomatology and outpatient clinics
	1.31 Anesthesiology and outpatient clinics
	1.32 Oncology Department and outpatient clinic
	1.33 Rehabilitation medicine and outpatient clinics
	1.34 Psychiatric and outpatient departments
	1.35 Traditional Chinese Medicine and outpatient clinics
	1.36 Day ward
	1.37 Clinical Nutrition Unit
	1.38 Medical Laboratory Department
	1.39 Medical research laboratories
	1.40 Department of Blood Transfusion
	1.41 Pathology Department
	1.42 Medical Imaging Department
	1.43 Functional examination room (including electrocardiogram, electroencephalogram, electromyography, etc.)
	1.44 Endoscopy center (including digestive endoscopy, respiratory endoscopy, etc.)
	1.45 Hemodialysis center
	1.46 Sterile Supply Center
	1.47 Pharmacy Intravenous Admixture Service
	1.48 Pre-test triage
	1.49 Registration and fee Office
	1.50 Medical treatment Room
	1.51 Surgical treatment Room
	1.52 Nebulization room for injection
	1.53 Infusion room
	1.54 Outpatient pharmacy
	1.55 Inpatient pharmacy
Increase Items

## Sheet: Table 2.2
Table 2.2 Risk Assessment Form for Department "Cleaning, Disinfection and Sterilization"
Risks Incidents	Department	Expert opinion (required, click directly on the cell drop-down box to select the score or fill in the score directly)				Modification opinion (if no blank items are available)
		Importance evaluation	Likelihood of infection risk (O)	Severity of infection risk after it has occurred (S)	Ability to respond after an infection event has occurred (D)
		High=3 Medium=2 Low=1	Large=5 Relatively Large=4 Average=3 Slight=2 None=1	Serious=5 Relatively Serious=4 Fair=3 Mild=2 None=1	Very good=1 Good=2 Fair=3 Bad=4 Nothing=5
Cleaning, disinfection and sterilization	1.1 Critical Care Medicine
	1.2 Emergency Medicine
	1.3 Respiratory Medicine and outpatient Department
	1.4 Gastroenterology and outpatient department
	1.5 Neurology and outpatient department
	1.6 Cardiovascular medicine and outpatient department
	1.7 Hematology Department and outpatient clinic
	1.8 Transplant Ward
	1.9 Nephrology and outpatient Department
	1.10 Endocrinology Department and outpatient clinic
	1.11 Rheumatology and Immunology Department and outpatient department
	1.12 Geriatrics Department and outpatient department
	1.13 Department of Infectious Diseases and outpatient clinics
	1.14 General surgery and outpatient clinics
	1.15 Neurosurgery and outpatient
	1.16 Orthopaedics and outpatient clinics
	1.17 Urology and outpatient
	1.18 Cardiothoracic surgery and outpatient
	1.19 Department of Burns and outpatient
	1.20 Plastic surgery and outpatient department
	1.21 Methyl breast surgery and outpatient clinic
	1.22 Obstetrics and Gynecology and outpatient clinics
	1.23 Women's Health Section
	1.24 Pediatrics and outpatient clinics
	1.25 Neonatology department and outpatient clinic
	1.26 Department of Child Health Care
	1.27 Ophthalmology and outpatient Department
	1.28 Dermatology and outpatient clinics
	1.29 Otolaryngology and outpatient clinics
	1.30 Stomatology and outpatient clinics
	1.31 Anesthesiology and outpatient clinics
	1.32 Oncology Department and outpatient clinic
	1.33 Rehabilitation medicine and outpatient clinics
	1.34 Psychiatric and outpatient departments
	1.35 Traditional Chinese Medicine and outpatient clinics
	1.36 Day ward
	1.37 Clinical Nutrition Unit
	1.38 Medical Laboratory Department
	1.39 Medical research laboratories
	1.40 Department of Blood Transfusion
	1.41 Pathology Department
	1.42 Medical Imaging Department
	1.43 Functional examination room (including electrocardiogram, electroencephalogram, electromyography, etc.)
	1.44 Endoscopy center (including digestive endoscopy, respiratory endoscopy, etc.)
	1.45 Hemodialysis center
	1.46 Sterile Supply Center
	1.47 Pharmacy Intravenous Admixture Service
	1.48 Pre-test triage
	1.49 Registration and fee Office
	1.50 Medical treatment Room
	1.51 Surgical treatment Room
	1.52 Nebulization room for injection
	1.53 Infusion room
	1.54 Outpatient pharmacy
	1.55 Inpatient pharmacy
Increase Items

## Sheet: Table 2.3
Table 2.3 Risk Assessment Form for Departments "isolation"
Risks Incidents	Department	Expert opinion (required, click directly on the cell drop-down box to select the score or fill in the score directly)				Modification opinion (if no blank items are available)
		Importance evaluation	Likelihood of infection risk (O)	Severity of infection risk after it has occurred (S)	Ability to respond after an infection event has occurred (D)
		High=3 Medium=2 Low=1	Large=5 Relatively Large=4 Average=3 Slight=2 None=1	Serious=5 Relatively Serious=4 Fair=3 Mild=2 None=1	Very good=1 Good=2 Fair=3 Bad=4 Nothing=5
Quarantine	1.1 Critical Care Medicine
	1.2 Emergency Medicine
	1.3 Respiratory Medicine and outpatient Department
	1.4 Gastroenterology and outpatient department
	1.5 Neurology and outpatient department
	1.6 Cardiovascular medicine and outpatient department
	1.7 Hematology Department and outpatient clinic
	1.8 Transplant Ward
	1.9 Nephrology and outpatient Department
	1.10 Endocrinology Department and outpatient clinic
	1.11 Rheumatology and Immunology Department and outpatient department
	1.12 Geriatrics Department and outpatient department
	1.13 Department of Infectious Diseases and outpatient clinics
	1.14 General surgery and outpatient clinics
	1.15 Neurosurgery and outpatient
	1.16 Orthopaedics and outpatient clinics
	1.17 Urology and outpatient
	1.18 Cardiothoracic surgery and outpatient
	1.19 Department of Burns and outpatient
	1.20 Plastic surgery and outpatient department
	1.21 Methyl breast surgery and outpatient clinic
	1.22 Obstetrics and Gynecology and outpatient clinics
	1.23 Women's Health Section
	1.24 Pediatrics and outpatient clinics
	1.25 Neonatology department and outpatient clinic
	1.26 Department of Child Health Care
	1.27 Ophthalmology and outpatient Department
	1.28 Dermatology and outpatient clinics
	1.29 Otolaryngology and outpatient clinics
	1.30 Stomatology and outpatient clinics
	1.31 Anesthesiology and outpatient clinics
	1.32 Oncology Department and outpatient clinic
	1.33 Rehabilitation medicine and outpatient clinics
	1.34 Psychiatric and outpatient departments
	1.35 Traditional Chinese Medicine and outpatient clinics
	1.36 Day ward
	1.37 Clinical Nutrition Unit
	1.38 Medical Laboratory Department
	1.39 Medical research laboratories
	1.40 Department of Blood Transfusion
	1.41 Pathology Department
	1.42 Medical Imaging Department
	1.43 Functional examination room (including electrocardiogram, electroencephalogram, electromyography, etc.)
	1.44 Endoscopy center (including digestive endoscopy, respiratory endoscopy, etc.)
	1.45 Hemodialysis center
	1.46 Sterile Supply Center
	1.47 Pharmacy Intravenous Admixture Service
	1.48 Pre-test triage
	1.49 Registration and fee Office
	1.50 Medical treatment Room
	1.51 Surgical treatment Room
	1.52 Nebulization room for injection
	1.53 Infusion room
	1.54 Outpatient pharmacy
	1.55 Inpatient pharmacy
Increase Items

## Sheet: Table 2.4
Table 2.4 Risk Assessment Form for Department "Aseptic Practice"
Risks Incidents	Department	Expert opinion (required, click directly on the cell drop-down box to select the score or fill in the score directly)				Modification opinion (if no blank items are available)
		Importance evaluation	Likelihood of infection risk (O)	Severity of infection risk after it has occurred (S)	Ability to respond after an infection event has occurred (D)
		High=3 Medium=2 Low=1	Large=5 Relatively Large=4 Average=3 Slight=2 None=1	Serious=5 Relatively Serious=4 Fair=3 Mild=2 None=1	Very good=1 Good=2 Fair=3 Bad=4 Nothing=5
Aseptic operation	1.1 Critical Care Medicine
	1.2 Emergency Medicine
	1.3 Respiratory Medicine and outpatient Department
	1.4 Gastroenterology and outpatient department
	1.5 Neurology and outpatient department
	1.6 Cardiovascular medicine and outpatient department
	1.7 Hematology Department and outpatient clinic
	1.8 Transplant Ward
	1.9 Nephrology and outpatient Department
	1.10 Endocrinology Department and outpatient clinic
	1.11 Rheumatology and Immunology Department and outpatient department
	1.12 Geriatrics Department and outpatient department
	1.13 Department of Infectious Diseases and outpatient clinics
	1.14 General surgery and outpatient clinics
	1.15 Neurosurgery and outpatient
	1.16 Orthopaedics and outpatient clinics
	1.17 Urology and outpatient
	1.18 Cardiothoracic surgery and outpatient
	1.19 Department of Burns and outpatient
	1.20 Plastic surgery and outpatient department
	1.21 Methyl breast surgery and outpatient clinic
	1.22 Obstetrics and Gynecology and outpatient clinics
	1.23 Women's Health Section
	1.24 Pediatrics and outpatient clinics
	1.25 Neonatology department and outpatient clinic
	1.26 Department of Child Health Care
	1.27 Ophthalmology and outpatient Department
	1.28 Dermatology and outpatient clinics
	1.29 Otolaryngology and outpatient clinics
	1.30 Stomatology and outpatient clinics
	1.31 Anesthesiology and outpatient clinics
	1.32 Oncology Department and outpatient clinic
	1.33 Rehabilitation medicine and outpatient clinics
	1.34 Psychiatric and outpatient departments
	1.35 Traditional Chinese Medicine and outpatient clinics
	1.36 Day ward
	1.37 Clinical Nutrition Unit
	1.38 Medical Laboratory Department
	1.39 Medical research laboratories
	1.40 Department of Blood Transfusion
	1.41 Pathology Department
	1.42 Medical Imaging Department
	1.43 Functional examination room (including electrocardiogram, electroencephalogram, electromyography, etc.)
	1.44 Endoscopy center (including digestive endoscopy, respiratory endoscopy, etc.)
	1.45 Hemodialysis center
	1.46 Sterile Supply Center
	1.47 Pharmacy Intravenous Admixture Service
	1.48 Pre-test triage
	1.49 Registration and fee Office
	1.50 Medical treatment Room
	1.51 Surgical treatment Room
	1.52 Nebulization room for injection
	1.53 Infusion room
	1.54 Outpatient pharmacy
	1.55 Inpatient pharmacy
Increase Items
